# Supplementary material for: Effect of sit-to-stand-based training on muscle quality in sedentary adults: a randomized controlled trial
Source: PeerJ. 2023 Jul 12;11:e15665. doi: 10.7717/peerj.15665 (PMC10349562; doi:10.7717/peerj.15665)
Supplement: Supplemental Information 2 [file peerj-11-15665-s002.csv]

Sex		Group
1	MALE	5 STS group	1
2	FEMALE	10 STS group	2
		Control group	3
