# Supplementary material for: Effect of sit-to-stand-based training on muscle quality in sedentary adults: a randomized controlled trial
Source: PeerJ. 2023 Jul 12;11:e15665. doi: 10.7717/peerj.15665 (PMC10349562; doi:10.7717/peerj.15665)
Supplement: Supplemental Information 3 — Pre and post intervention variables. [file peerj-11-15665-s003.csv]

ID	Age	Sex	Group	height (cm)	height (m)	weightPRE	lower limb length	BMI	thigh length	LBMLEGizq	LBMLEGderpre	MediaLBMpre	Time10STSpre	Time5STSpre	MQI(5STS)	MQI(10STS)pre	STSMeanvelocity	STS Mean force (N)pre	STS Mean Power (W)	Relative STS Mean powerpre	Mtvastuspre	FLpre	PAvastus	MTVASTUSPOST	FLPOST	PAPOST	weightPOST	LBMLEGizqpost	LBMLEGderpost	MediaLBMpost	Tiempo10STSpost	Tiempo5STSpost	MQI(5STS)post	MQI10STS)post	STSMeanvelocitypost	STSMeanforce(N)post	STSMeanPower(W)post	RelativeSTSMeanpowerpost
1	45	1	1	164,2	1,642	85,4	0,72	31,7	0,35	10,14	10,3	10,22	10,36	5,07	445,7	218,12	0,732	754	551,74	6,46	2,75	12,07	14,34	3,11	14,23	16,9	84,9	10,05	10,31	10,18	6,98	3,75	719,6	322,17	0,99	749,58	741,59	8,73
2	39	2	1	155	1,55	73	0,76	30,4	0,4	7,96	8,06	8,01	10,43	6,36	348,7	212,63	0,511	644,52	329,35	4,51	2,36	10,2	12,03	2,46	13,86	15,8	73,1	8,05	8,1	8,075	7,49	3,82	642,02	296,8	0,85	645,4	549,1	7,51
3	30	2	1	155	1,55	76,9	0,7	32	0,322	8,96	8,94	8,95	8,39	4,61	408,69	224,56	0,705	678,95	478,65	6,22	2,67	7,23	9,41	2,7	10,29	12,5	76,1	8,89	8,97	8,93	6,7	3,44	683,61	278,56	0,94	671,89	634,78	8,34
4	66	2	1	152	1,52	86,2	0,68	37,3	0,33	7,93	8,06	7,995	16,91	7,92	245,32	114,9	0,391	761,06	297,89	3,46	1,89	7,43	8,74	2,09	7,87	9,4	72,5	7,89	7,61	7,75	8,14	4,41	493,5	200,96	0,7	640,1	449,96	6,21
5	63	2	2	154,3	1,543	65,5	0,755	27,5	0,415	7,48	7,34	7,41	13,48	5,85	334,67	145,24	0,55	578,3	317,82	4,85	1,91	9,38	10,71	2,06	9,5	11	63,9	7,31	7,42	7,365	8,67	4,09	520,72	220,52	0,79	564,17	443,48	6,94
6	37	2	2	156,6	1,566	60,3	0,76	24,6	0,38	6,74	6,72	6,73	9,36	4,33	423,07	195,72	0,769	532,39	409,44	6,79	2,3	11,7	13,47	2,33	12,6	14,4	59,1	6,79	6,79	6,79	6,51	2,97	667,62	276,08	1,12	521,79	585,04	9,9
7	33	2	2	167,5	1,675	109,5	0,76	39	0,43	11,34	11,56	11,45	11,38	5,48	607,05	292,32	0,707	966,78	683,62	6,24	3,13	10,01	12,7	3,24	11,99	14,8	108,6	12,68	12,83	12,755	8	4,07	895,22	412,83	0,95	958,83	912,89	8,41
8	40	2	2	151,5	1,515	59,9	0,72	26,1	0,355	6,91	7,01	6,96	11,69	5,52	287,13	135,58	0,557	528,86	294,61	4,92	1,93	9,34	10,69	2,6	9,8	11,9	61,4	7,14	7,21	7,175	6,57	3,24	602,33	247,53	0,95	542,1	514,49	8,38
9	35	2	2	156,1	1,561	74,2	0,675	30,5	0,33	8,21	8,36	8,285	8,32	4,34	376,98	196,65	0,762	655,11	498,88	6,72	1,76	8,87	10,03	2,14	17,01	18,6	75,6	8,33	8,35	8,34	6,71	3,1	726,68	248,69	1,07	667,47	711,61	9,41
10	61	1	2	169,4	1,694	95	0,825	33,1	0,43	11,04	11,17	11,105	14,2	5,65	617,92	245,86	0,703	838,76	589,36	6,2	2,55	4,32	6,36	2,88	8,89	11,3	95,2	11,47	11,54	11,505	9,06	4,01	864,63	386,55	0,99	840,52	832,14	8,74
11	58	1	1	172,7	1,727	84,1	0,82	28,2	0,38	9,86	9,81	9,835	11,6	4,94	617,3	262,89	0,837	742,52	621,52	7,39	1,92	7,26	8,6	2,08	9,78	11,3	85,6	9,97	10,27	10,12	8,6	4,02	770,8	361,28	1,03	755,76	777,38	9,08
12	31	2	1	165	1,65	67,8	0,82	24,9	0,4	8,28	8,09	8,185	9,34	5,4	455,26	263,21	0,694	598,61	415,7	6,13	2,04	13,12	14,6	2,02	13,85	15,3	63,6	7,99	8,03	8,01	7,31	3,77	610,68	315,8	0,99	561,52	558,55	8,78
13	54	1	1	165,3	1,653	82,4	0,78	30,2	0,375	9,45	9,48	9,465	9,05	4,87	547,19	294,45	0,773	727,51	562,44	6,83	2,33	11,06	12,86	2,34	15,09	16,9	82,4	9,45	9,48	9,465	7,55	3,43	827,2	353,32	1,1	727,51	798,56	9,69
14	57	2	1	149,1	1,491	72,9	0,76	32,8	0,405	8,2	8,06	8,13	7,25	4,25	521,11	305,48	0,695	643,63	447,52	6,14	3,12	6,51	9,19	3,48	11,02	14,1	73,7	8,2	8,17	8,185	6,06	3,42	723	369,85	0,86	650,7	562,23	7,63
15	36	1	1	181	1,81	82,5	0,87	25,2	0,44	11,08	11,45	11,265	9,11	5,06	671,09	372,74	0,899	728,39	654,98	7,94	2,66	8,39	10,56	3,1	13,24	15,9	83,7	11,48	11,73	11,605	8,61	4,53	709,62	400,54	1	738,99	742,25	8,87
16	66	2	1	152	1,52	86,2	0,68	37,3	0,33	7,94	8,06	8	16,91	9,01	215,64	114,9	0,344	761,06	261,85	3,04	1,49	6,89	7,75	1,7	9	10,1	88,2	8,32	8,32	8,32	10,43	4,93	537,05	190,8	0,63	778,72	489,66	5,55
17	58	2	2	151,5	1,515	58,6	0,712	25,5	0,345	6,62	6,55	6,585	10,45	5,4	278,63	143,98	0,569	517,38	294,62	5,03	1,89	10,52	11,83	1,91	9,07	10,4	59,2	6,71	6,71	6,71	7,83	3,75	496,19	194,33	0,82	522,68	428,59	7,24
18	40	2	2	165	1,65	83,9	0,84	30,8	0,4	9,9	9,895	9,8975	11,7	5,24	611,96	274,07	0,716	740,75	530,12	6,32	2,42	10,9	12,8	3,07	11,58	14,2	85,3	9,02	8,91	8,965	9,27	4,34	728,82	352,05	0,86	753,11	650,73	7,63
19	46	2	2	162,5	1,625	86,9	0,77	32,9	0,383	9,09	9,44	9,265	10,8	4,68	582,3	252,33	0,775	767,24	594,28	6,84	2,94	13,14	15,62	2,97	13,39	15,9	90,7	8,53	8,48	8,505	7,88	3,62	851,67	361,33	1	800,79	801,9	8,84
20	47	2	2	156,1	1,561	68,8	0,725	28,2	0,363	8,5	8,28	8,39	8,32	3,87	479,11	222,86	0,854	607,44	518,75	7,54	2,6	12,28	14,38	2,88	12,09	14,5	65,6	7,39	8,06	7,725	6,51	3,22	652,03	271,85	1,03	579,18	594,47	9,06
21	38	1	1	175	1,75	99	0,84	32,3	0,415	11,97	12,44	12,205	10,54	5,45	694,27	358,99	0,78	874,07	681,62	6,89	3,06	11,85	14,46	3,56	11,73	14,9	99	11,97	12,45	12,21	10,04	5,07	724,08	377,26	0,84	874,07	732,7	7,4
22	48	2	1	157,5	1,575	90,7	0,745	36,6	0,385	10,05	10,09	10,07	8,65	3,72	704,88	303,14	0,907	800,79	726,52	8,01	2,24	9,62	11,32	3,31	14,41	17,3	92,5	10,54	10,67	10,605	7,15	3,35	908,1	374,39	1,01	816,68	822,78	8,89
23	45	1	1	153,3	1,533	53,2	0,71	22,6	0,34	6,69	6,69	6,69	8,94	5,51	246,01	151,63	0,574	469,7	269,8	5,07	2,78	10,23	12,53	2,95	8,61	11,1	53	6,69	6,64	6,665	7,12	3,38	491,47	189,86	0,94	467,94	438,17	8,27
24	49	2	1	161,1	1,611	57,9	0,78	22,3	0,385	7,34	7,36	7,35	11,56	5,12	365,72	161,98	0,694	511,2	354,94	6,13	2,18	11,83	13,46	2,42	13	14,9	59,1	7,47	7,27	7,37	8,67	4,29	474,36	220,67	0,83	521,79	432,4	7,32
25	34	1	2	169,5	1,695	86	0,79	29,9	0,395	10,41	10,53	10,47	8,25	4,26	672,66	347,34	0,933	759,29	708,5	8,24	2,94	10,33	12,81	3,03	13,12	15,7	86	10,7	10,72	10,71	7,65	3,29	911,61	374,96	1,21	759,29	917,38	10,67
26	42	2	2	161	1,61	86	0,76	33,2	0,39	9,36	9,2	9,28	10,82	5,47	477,64	241,47	0,649	759,29	492,78	5,73	2,19	9,8	11,44	2,29	11,05	12,8	87,3	9,69	9,42	9,555	8,43	3,96	739,63	314,93	0,9	770,77	690,97	7,91
27	32	2	2	161,1	1,611	60,3	0,8	23,2	0,375	7,34	7,36	7,35	9,37	4,84	427,33	220,74	0,735	532,39	391,04	6,48	3,34	11,09	14,02	3,61	11,17	14,4	59,8	7,07	7,16	7,115	7,03	3,43	615,71	292,07	1,04	527,97	547,22	9,15
28	20	1	1	173	1,73	88,5	0,79	29,6	0,383	11,45	11,21	11,33	9,05	4,21	700,43	325,84	0,986	781,37	770,23	8,7	3,29	10,88	13,75	3,3	9,72	12,6	88,5	11,45	11,21	11,33	7,84	3,9	791,38	376,51	1,06	781,37	831,45	9,39
29	48	1	3	187,1	1,871	74,8	0,875	21,4	0,43	10,98	11,12	11,05	14,26	6,79	458,82	218,47	0,715	660,41	472,21	6,31	1,53	7,67	8,58	1,52	8,81	9,7	72,9	10,61	10,68	10,645	13,52	6,77	415,94	224,81	0,72	643,63	461,57	6,33
30	40	2	2	169	1,69	62,9	0,85	22	0,435	7,74	7,68	7,71	12,6	5,79	425,85	195,69	0,682	555,34	378,86	6,02	2,56	9,73	11,79	2,56	10,74	12,8	66,2	8,36	8,21	8,285	7,7	4,02	617,92	337,36	0,98	584,48	574,3	8,68
31	52	1	1	166,1	1,661	96	0,76	34,8	0,37	11,23	11,34	11,285	7,11	3,88	751,67	410,19	0,981	847,58	831,2	8,66	2,91	11,11	13,56	2,98	11,88	14,4	93	10,84	10,97	10,905	6,1	3,22	969	463,64	1,18	821,1	970,27	10,43
32	23	1	3	168,3	1,683	86,7	0,84	30,6	0,395	10,82	10,92	10,87	9,02	5	662,73	367,37	0,783	765,47	599,37	6,91	3,48	9,24	12,32	3,46	9,64	12,7	85,9	10,4	10,48	10,44	8,67	4,54	701,61	379,06	0,86	758,41	654	7,61
33	36	2	3	164,3	1,643	88,9	0,795	32,9	0,384	9,98	9,93	9,955	8,19	4,41	681,57	367	0,842	784,9	661,2	7,44	2,29	7,68	9,43	2,33	7,1	8,9	86,5	9,65	9,63	9,64	9,85	4,1	740,42	297,21	0,91	763,71	691,99	8
34	56	1	3	173,1	1,731	103,9	0,825	34,7	0,385	14,34	13,86	14,1	8,08	4,27	894,22	472,56	0,973	917,33	892,63	8,59	3,47	7,55	10,62	3,07	9,58	12,2	103,9	13,31	13,57	13,44	7,99	3,71	1019,95	478,38	1,12	917,33	1027,36	9,89
35	29	2	1	151,5	1,515	56,9	0,735	24,8	0,365	6,9	7,03	6,965	9,98	4,68	339,58	159,24	0,657	502,37	330,08	5,8	2,5	15,02	17,01	2,63	11,77	13,9	56,3	6,91	7,01	6,96	8,36	3,76	485,84	188,29	0,82	497,07	406,52	7,22
36	29	2	1	156,3	1,563	98	0,735	40,1	0,343	9,84	9,84	9,84	10,07	4,7	582,37	271,81	0,705	865,24	610,27	6,23	2,87	8,72	11,12	3,33	10,49	13,4	100	9,84	9,84	9,84	6,83	3,25	998,36	409,35	1,02	882,9	900,56	9,01
37	39	2	2	166,1	1,661	77,8	0,82	28,2	0,4	8,98	8,96	8,97	10,26	5,4	522,41	274,95	0,705	686,9	484,01	6,22	2,69	9,89	12,09	2,86	11,31	13,7	78,6	9,01	8,95	8,98	9,06	4,54	626,7	314,89	0,84	693,96	581,61	7,4
38	44	2	2	150,1	1,501	61,3	0,735	27,2	0,38	7,14	7,16	7,15	10,01	5,81	294,68	171,04	0,517	541,22	279,92	4,57	1,89	11,53	12,84	2,03	11,14	12,6	62,3	7,35	7,22	7,285	6,31	3,17	637,67	276,04	0,95	550,05	521,42	8,37
39	28	1	2	179	1,79	86,2	0,88	26,9	0,43	11,19	11,21	11,2	8,37	4,3	844,76	433,99	1,035	761,06	787,61	9,14	3,85	10,95	14,45	3,85	11,8	15,3	86,1	11,61	11,7	11,655	7,33	3,75	891,94	495,49	1,19	760,18	902,08	10,48
40	42	2	2	159,4	1,594	64	0,78	25,2	0,375	7,92	8,1	8,01	8,21	4,62	448	252,1	0,751	565,06	424,4	6,63	2,43	7,94	9,85	2,57	7,93	10	64,8	7,86	7,96	7,91	6,31	3,36	664,07	332,45	1,03	572,12	590,85	9,12
41	35	1	2	166,5	1,665	73,4	0,79	26,5	0,38	9,76	9,52	9,64	7,29	4,3	568,76	335,49	0,89	648,05	576,46	7,85	2,16	10,13	11,74	2,38	11,55	13,4	71,2	9,66	9,64	9,65	6,84	3,18	780,84	347,19	1,2	628,62	756,13	10,62
42	30	2	1	168	1,68	71,4	0,79	25,3	0,395	9,41	9,48	9,445	7,77	4,41	539,47	306,18	0,884	630,39	557,49	7,81	3,02	11,13	13,7	3,26	10,66	13,5	72,3	9,63	9,45	9,54	6,68	3,36	750,43	361	1,16	638,34	740,93	10,25
43	22	2	3	156,7	1,567	59,1	0,765	24,1	0,37	7,63	7,59	7,61	9,99	4,67	390,67	182,62	0,714	521,79	372,63	6,31	2,71	12,08	14,3	2,75	12,03	14,3	59	7,23	7,21	7,22	8,11	4,83	412,52	224,81	0,69	520,91	359,68	6,1
44	54	1	3	163,4	1,634	85,9	0,76	32,2	0,37	10,39	10,66	10,525	9,41	4,82	541,42	277,33	0,761	758,41	577,46	6,72	2,46	16,85	18,79	2,46	13,86	15,8	87	10,64	10,83	10,735	9,64	4,9	595,69	274,46	0,75	768,12	575,31	6,61
45	18	2	3	162,7	1,627	59,9	0,79	22,6	0,37	7,48	7,5	7,49	11,18	5,19	384,56	178,52	0,7	528,86	370,4	6,18	2,58	6,51	8,59	2,59	13,01	15,1	60,3	7,37	7,41	7,39	9,99	5,07	414,78	201,33	0,72	532,39	381,7	6,33
46	21	2	3	153	1,53	67,7	0,72	28,9	0,36	7,75	7,7	7,725	10,2	4,54	394,57	175,62	0,694	597,72	414,72	6,13	2,5	12,95	14,94	2,35	12,38	14,2	68	7,8	7,91	7,855	10,25	5,02	430,55	175,72	0,63	600,37	376,73	5,54
47	20	2	3	165,7	1,657	58,2	0,78	21,2	0,38	7,82	7,88	7,85	11,31	5,06	371,97	166,42	0,748	513,85	384,37	6,6	2,24	10,57	12,27	2,25	10,59	12,3	58,7	8	8,1	8,05	9,68	4,69	430,96	196,31	0,81	518,26	418,26	7,13
48	43	1	3	179	1,79	92,7	0,845	28,9	0,4	13,71	13,74	13,725	8,81	4,75	755,46	407,31	0,937	818,45	766,76	8,27	1,59	8,83	9,8	1,62	8,19	9,2	93,8	13,62	13,62	13,62	7,9	4,3	813,72	460,09	1,03	828,16	857,05	9,14
49	36	2	3	159	1,59	71,1	0,77	28,1	0,38	8,24	8,3	8,27	8,55	3,76	593	260,78	0,918	627,74	575,99	8,1	2,27	10,18	11,91	2,24	8,6	10,3	71,1	8,43	8,32	8,375	9,19	4,35	555,59	242,87	0,79	627,74	497,86	7
50	36	1	3	177,2	1,772	63,5	0,875	20,2	0,44	9,18	9,36	9,27	10,86	4,94	535,38	243,53	0,883	560,64	494,82	7,79	2,49	10,56	12,54	2,17	11,08	12,7	63,6	9,08	9,08	9,08	9,67	4,76	516,11	274,21	0,92	561,52	514,34	8,09
51	37	1	3	172,3	1,723	80,2	0,805	27	0,355	9,96	10,03	9,995	11,91	4,87	572,93	234,27	0,845	708,09	598,31	7,46	2,78	11,13	13,43	2,76	10,02	12,3	80,2	10	10,13	10,065	10,71	4,95	575,77	260,78	0,83	708,09	588,64	7,34
52	27	2	3	158	1,58	56,7	0,79	22,7	0,38	7,72	7,63	7,675	7,55	4,06	465,33	250,23	0,837	500,6	419,23	7,39	2,37	10,11	11,95	2,29	7,55	9,3	58	7,55	7,41	7,48	7,96	4,22	479,32	243,03	0,81	512,08	412,58	7,11
53	42	1	3	172,1	1,721	72,9	0,82	24,6	0,38	9,68	9,48	9,58	7,75	3,83	690,17	341,08	1,072	643,63	689,85	9,46	2,34	12,4	14,21	2,12	10,34	11,9	72,1	9,18	9,09	9,135	8,35	3,87	674,4	313,41	1,06	636,57	675,23	9,37
54	38	2	3	164,4	1,644	72,3	0,775	26,8	0,39	8,37	8,33	8,35	7,42	3,82	602,82	310,34	0,974	638,34	621,63	8,6	2,44	9,14	11,06	2,1	8,06	9,6	71,3	8,13	8,27	8,2	7,68	3,84	635,25	295,99	0,97	629,51	609,84	8,55
55	24	1	3	174,6	1,746	92,2	0,825	30,2	0,41	11,28	11,42	11,35	10,27	5,07	668,31	329,93	0,834	814,03	679,16	7,37	2,81	10,22	12,55	2,36	10,27	12,1	93,6	11,47	11,06	11,265	10,3	4,95	688,66	334,3	0,85	826,39	706,19	7,54
56	21	2	3	156,1	1,561	78,2	0,715	32,1	0,348	8,89	9,7	9,295	7,9	3,95	514,14	257,07	0,837	690,43	577,69	7,39	2,92	7,73	10,19	2,69	8,4	10,6	77,4	8,85	8,75	8,8	7,63	3,76	649,74	263,71	0,88	683,36	600,67	7,76
57	21	1	3	174,5	1,745	116,6	0,8	38,3	0,37	15,32	15,29	15,305	10,06	4,8	833,2	397,55	0,88	1029,46	906,14	7,77	3,49	8,93	12,02	3,48	9,32	12,4	115,2	15,35	15,23	15,29	10,59	5,32	764,74	373,5	0,79	1017,1	807,75	7,01
58	27	1	1	164,7	1,647	81,9	0,78	30,2	0,376	10,09	10,13	10,11	8,42	4,02	658,87	314,57	0,929	723,1	671,83	8,2	2,64	10,7	12,84	2,76	11,42	13,7	83,3	10,14	10,1	10,12	7,31	3,5	819,51	368,9	1,07	735,46	784,84	9,42
